# Supplementary material for: Ankyloblepharon–Ectodermal Defects–Cleft Lip/Palate Syndrome-Linked p63 Mutations Disrupt Keratinocyte Proliferation and Survival Through Oxidative Stress and Impaired Slc7a11 Expression
Source: Int J Mol Sci. 2025 May 29;26(11):5231. doi: 10.3390/ijms26115231 (PMC12154935; doi:10.3390/ijms26115231)
Supplement: Supplementary file 1 [file ijms-26-05231-s001.zip]

Archive with 1 entries (1 files):
- ijms-3615988-supplementary.pdf
